# Supplementary material for: Thesiumnautimontanum, a new species of Thesiaceae (Santalales) from South Africa
Source: PhytoKeys. 2018 Oct 2;(109):41–51. doi: 10.3897/phytokeys.109.28607 (PMC6177524; doi:10.3897/phytokeys.109.28607)
Supplement: XML Treatment for Thesium nautimontanum [file phytokeys.109.28607-treatment1.xml]

<!DOCTYPE tp:taxon-treatment
  PUBLIC "-//TaxonX//DTD Taxonomic Treatment Publishing DTD v0 20100105//EN" "tax-treatment-NSO.dtd">
<tp:taxon-treatment xmlns:tp="http://www.plazi.org/taxpub"><tp:treatment-meta><kwd-group><label>Taxon classification</label><kwd><named-content xmlns:xlink="http://www.w3.org/1999/xlink" content-type="kingdom">Plantae</named-content></kwd><kwd><named-content xmlns:xlink="http://www.w3.org/1999/xlink" content-type="order">Santalales</named-content></kwd><kwd><named-content xmlns:xlink="http://www.w3.org/1999/xlink" content-type="family">Thesiaceae</named-content></kwd></kwd-group><mixed-citation publication-type="journal"><person-group><name><surname>García</surname><given-names>Miguel Angel</given-names></name><name><surname>Nickrent</surname><given-names>Daniel L.</given-names></name><name><surname>Mucina</surname><given-names>Ladislav</given-names></name></person-group><article-title><italic><tp:taxon-name><tp:taxon-name-part taxon-name-part-type="genus" reg="Thesium">Thesium</tp:taxon-name-part><tp:taxon-name-part taxon-name-part-type="species" reg="nautimontanum">nautimontanum</tp:taxon-name-part></tp:taxon-name></italic>, a new species of <tp:taxon-name><tp:taxon-name-part taxon-name-part-type="family">Thesiaceae</tp:taxon-name-part></tp:taxon-name> (<tp:taxon-name><tp:taxon-name-part taxon-name-part-type="order">Santalales</tp:taxon-name-part></tp:taxon-name>) from South Africa</article-title><source>PhytoKeys</source><day>2</day><month>10</month><year>2018</year><volume>2018</volume><issue>109</issue><fpage>41</fpage><lpage>51</lpage><pub-id pub-id-type="doi">10.3897/phytokeys.109.28607</pub-id></mixed-citation></tp:treatment-meta><tp:nomenclature><tp:taxon-name>
            <tp:taxon-name-part taxon-name-part-type="genus" reg="Thesium">Thesium</tp:taxon-name-part>
            <tp:taxon-name-part taxon-name-part-type="species" reg="nautimontanum">nautimontanum</tp:taxon-name-part>
            <object-id xmlns:xlink="http://www.w3.org/1999/xlink" content-type="ipni" xlink:type="simple">urn:lsid:ipni.org:names:77190706-1</object-id>
          </tp:taxon-name><tp:taxon-authority>M.A. García, Nickrent &amp; Mucina</tp:taxon-authority><tp:taxon-status xmlns:xlink="http://www.w3.org/1999/xlink" xlink:type="simple">sp. nov.</tp:taxon-status><xref ref-type="fig" rid="F2">Figs 2</xref><xref ref-type="fig" rid="F3">, 3</xref></tp:nomenclature><tp:treatment-sec sec-type="material" id="SECID0EKJAC"><title>Type.</title><p>SOUTH AFRICA. Western Cape Province, Cape Winelands District, Matroosberg, southern slope, <named-content xmlns:xlink="http://www.w3.org/1999/xlink" content-type="dwc:verbatimCoordinates" xlink:type="simple"><named-content content-type="geo-json" specific-use="{&#34;type&#34;:&#34;Point&#34;,&#34;coordinates&#34;:[19.674861,-33.397028]}" id="NCID0ETJAC" xlink:type="simple">33°23'49.3"S, 19°40'29.5"E</named-content></named-content>, elev. 1016 m; 6 Oct 2007, <italic>J. Šibík &amp; I. Šibíková MS463</italic> (holotype: MA-877227).</p></tp:treatment-sec><tp:treatment-sec sec-type="diagnosis" id="SECID0E1JAC"><title>Diagnosis.</title><p>Squamate, glabrous, perennial herb 30–35 cm tall with erect, terete to ribbed sympodial branches; leaves reduced to triangular, acute scales up to 1.7 mm long, increasing in size and density apically, grading into inflorescence bracts. Inflorescences terminal, oblong, crowded spikes bearing up to 50 bracteate flowers, ending in a group of sterile bracts. Flower ca. 2.0 mm long, greenish outside, whitish inside, with triangular external glands between the corolla lobes, internal surface of lobes bearing thick, irregular, spongy and somewhat papillose tissue. Fruit wall marked with conspicuous, strongly raised reticulations.</p></tp:treatment-sec><tp:treatment-sec sec-type="description" id="SECID0E6JAC"><title>Description.</title><p>Perennial herb, squamate, all parts glabrous; rootstock slender, bearing one or few erect flowering stems 30–35 cm tall with sympodial branching that occurs mostly at the base of inflorescences, branches erect, terete or shallowly ribbed. Leaves all reduced to minute scales, the lower ones 0.5–1.0 × 0.8–1.7 mm, broadly triangular, acute, with darkened tips, erect and more or less appressed to the stem, increasing in size upwards and transitioning into bracts, 1.1–1.9 × 0.8–1.1 mm, ovate-triangular to ovate, acute to acuminate, with entire margins, incurved to naviculate but lacking a marked midrib and bearing in their axils undeveloped buds, progressively more crowded towards the base of the inflorescence, greenish to straw-coloured. Inflorescences terminal (on long and short shoots), oblong, spikes 10.5 × 18.5 mm, bearing (15-)24–50 crowded flowers, ending in a group of about 7–14 sterile bracts. Flowers ca. 2.0 mm long, solitary and sessile in the axil of each bract or with a short (up to 0.8 mm long) pedicel. Flower bracts 1.5–2.2 × 1.0–1.4 mm, similar in shape to the bracts at the base of the inflorescence; bracteoles 2, similar to bracts but smaller. Corolla greenish outside, whitish inside; external glands between the corolla lobes inconspicuous, triangular-ovate, pale orange in colour; hypanthium shallow, 0.2 mm long, internal surface glandular; corolla tube ca. 0.4 mm long; corolla lobes 0.7–0.8 × 0.6–0.7 mm, ovate or ovate-triangular, ± obtuse to slightly hooded and with inflexed tips on fruit, erect, margins entire, lacking hairs inside but with a thick, irregular, fleshy and somewhat papillose tissue. Staminal filaments inserted at junction of hypanthium and corolla tube, very short and inconspicuous, stamen not reaching the corolla lobe sinuses, anthers rounded ca. 0.3 mm in diameter, attached to the corolla tube by a small tuft of hairs. Style very short (ca. 0.1 mm) or lacking, thus stigma sessile, lobes not apparent, reaching the base of the anthers. Placenta twisted, ovules 3. Fruits ca. 3.0 mm long, ovary portion subglobose, 1.5–2.1 × 1.6–2.0 mm, greenish, with slightly marked ribs but reticulations strongly raised, crowned with the 1.0 mm long corolla remnant, pedicel not enlarging into an elaiosome.</p><fig id="F2" position="float" orientation="portrait"><label>Figure 2.</label><caption><p><italic><tp:taxon-name><tp:taxon-name-part taxon-name-part-type="genus" reg="Thesium">Thesium</tp:taxon-name-part><tp:taxon-name-part taxon-name-part-type="species" reg="nautimontanum">nautimontanum</tp:taxon-name-part></tp:taxon-name></italic> M.A. García, Nickrent &amp; Mucina, sp. nov. <bold>A</bold> habit of plant showing sympodial branching <bold>B</bold> flowering shoot showing squamate condition, vegetative bracts grading into floral bracts and terminal spicate inflorescence <bold>C</bold> flower, lateral view <bold>D</bold> flower longitudinal section <bold>E</bold> young fruit subtended by bract and two bracteoles. Drawing by J. L. Castillo.</p></caption><graphic xmlns:xlink="http://www.w3.org/1999/xlink" xlink:href="phytokeys-109-041-g002.jpg" position="float" orientation="portrait" xlink:type="simple" id="oo_232323.jpg"/></fig><fig id="F3" position="float" orientation="portrait"><label>Figure 3.</label><caption><p><italic><tp:taxon-name><tp:taxon-name-part taxon-name-part-type="genus" reg="Thesium">Thesium</tp:taxon-name-part><tp:taxon-name-part taxon-name-part-type="species" reg="nautimontanum">nautimontanum</tp:taxon-name-part></tp:taxon-name></italic> from the type herbarium specimen. For dimensions, see Figure <xref ref-type="fig" rid="F2">2</xref>. <bold>A</bold> spicate inflorescence subtended by bracts <bold>B</bold> close-up of inflorescence bracts <bold>C</bold> flower, lateral view, showing triangular external glands in corolla lobe sinuses <bold>D</bold> flower longitudinal section <bold>E</bold> ovary longitudinal section showing twisted placental column and ovules (one ovule removed to visualise the placentation) <bold>F</bold> close-up view of interior surface of corolla lobes showing unusual fleshy tissue on inner surface of corolla lobes <bold>G</bold> young fruit showing persistent corolla and reticulate outer wall of ovary.</p></caption><graphic xmlns:xlink="http://www.w3.org/1999/xlink" xlink:href="phytokeys-109-041-g003.jpg" position="float" orientation="portrait" xlink:type="simple" id="oo_232324.jpg"/></fig><!--PageBreak--><!--PageBreak--><!--PageBreak--></tp:treatment-sec><tp:treatment-sec sec-type="distribution" id="SECID0ETMAC"><title>Distribution and ecology.</title><p>Both collections of this species were made on the Matroosberg Mt. in the Southern Hex River mountain range, Western Cape Province, Cape Winelands District, northwest of the De Doorns settlement.</p><p>The holotype collection, from 1016 m elevation, occurred on the southern slopes of the Matroosberg Mt. in the FFs8 South Hex Sandstone Fynbos vegetation according to <xref ref-type="bibr" rid="B13">Rebelo et al. (2006)</xref>. The soils are acidic lithosols derived from Ordovician sandstone of the Table Mountain Group. This vegetation is, on the type locality, characterised by sclerophyllous, microphyllous fynbos scrub dominated by proteaceous, ericaceous and asteraceous shrubs, with rich graminoid understory containing numerous <tp:taxon-name><tp:taxon-name-part taxon-name-part-type="family">Cyperaceae</tp:taxon-name-part></tp:taxon-name> and <tp:taxon-name><tp:taxon-name-part taxon-name-part-type="family">Restionaceae</tp:taxon-name-part></tp:taxon-name>. The area of the South Hex Sandstone Fynbos receives, on average ca. 950 mm of rain annually, peaking from May to August. Summer weather may include heavy mist precipitation at higher altitudes. The mean daily temperatures are 26°C and 2.7°C for February and July, respectively.</p><p>The second population was discovered at an elevation of 1920 m, close to the summit of Matroosberg (2249 m). Here <italic><tp:taxon-name><tp:taxon-name-part taxon-name-part-type="genus" reg="Thesium">Thesium</tp:taxon-name-part><tp:taxon-name-part taxon-name-part-type="species" reg="nautimontanum">nautimontanum</tp:taxon-name-part></tp:taxon-name></italic> was found in a slight depression supporting a dense restioid-ericoid fynbos wetland (dominated by graminoids of the family <tp:taxon-name><tp:taxon-name-part taxon-name-part-type="family">Restionaceae</tp:taxon-name-part></tp:taxon-name> and shrubs of <italic><tp:taxon-name><tp:taxon-name-part taxon-name-part-type="genus" reg="Erica">Erica</tp:taxon-name-part></tp:taxon-name></italic> L.), surrounded by dry fynbos scrub of the FFs30 Western Altimontane Sandstone Fynbos. The soils here are nutrient-poor and sandy, overlying Table Mountain Sandstone. In contrast to the South Hex Sandstone Fynbos, the altimontane fynbos unit receives higher mean annual rainfall (1380 mm on average), peaking from May to August; frequent fog occurrence (due to summer tradewinds) may carry additional precipitation, mitigating the effect of summer drought at high elevations – a phenomenon common to many Cape Fold Mountains (see <xref ref-type="bibr" rid="B13">Rebelo et al. 2006</xref>, p. 69). The mean annual temperature is lower, as it ranges between 22.9°C (February) and 0.1°C (July). The summit regions of Matroosberg regularly receive snow during austral winter.</p></tp:treatment-sec><tp:treatment-sec sec-type="phenology" id="SECID0EFOAC"><title>Phenology.</title><p>The specimens examined had spikes containing both flowers and maturing fruits and were thus at similar developmental stages. As the lower elevation collection was flowering in October and the higher elevation one in December, one can extrapolate that the flowering time ranges from ca. September to January.</p></tp:treatment-sec><tp:treatment-sec sec-type="etymology" id="SECID0EKOAC"><title>Etymology.</title><p>The specific name stems from the Matroosberg Mt. where the species was first discovered. In Afrikaans, “matroos” means “sailor” and “berg” means mountain. As the Code of Botanical Nomenclature suggests, epithets formed from a geographic name should be in adjectival rather than substantive form, “nauta” (sailor) and “mons” (mountain) become <italic>autimontanum</italic>.</p></tp:treatment-sec><tp:treatment-sec sec-type="conservation status" id="SECID0E1OAC"><title>Conservation status.</title><p>According to the World Database of Key Biodiversity Areas (<ext-link xmlns:xlink="http://www.w3.org/1999/xlink" xlink:type="simple" ext-link-type="uri" xlink:href="http://www.keybiodiversityareas.org/home">http://www.keybiodiversityareas.org/home</ext-link>), the Hex River Mountains are surrounded by globally and regionally significant areas (UNESCO World Heritage Site ‘Cape Floral Region’), but are themselves not currently included. Due to rugged terrain, nutrient-poor soils not viable for large-scale agricultural activities and relative low-key tourism interest (more of importance on the northern flank of the Matroosberg Mt.), the biota of the Hex River Mts. is not under direct, unmitigated threat. However, fynbos scrub is a naturally fire-prone ecosystem, yet too frequent (or too hot) fires might have negative impacts on the natural post-fire regeneration (e.g. <xref ref-type="bibr" rid="B9">Le Maitre and Midgley (1992)</xref><!--PageBreak-->, <xref ref-type="bibr" rid="B2">Bond and van Wilgen (1996)</xref>). The morphology of Pienaar’s collections, having a loose bunch of thin roots, suggests the species is a seeder, hence regenerates after fire from the seed bank.</p><p>A section of the Hex River Mts. is under management of CapeNature (the Western Cape provincial nature conservancy authority) and is formally protected in Bokkeriviere Nature Reserve. The coordinates of E. Pienaar M1249 are at 1920 m a.s.l., which place this higher elevation population just south of the boundary of the Reserve. This may well indicate that the species might also occur within the boundaries of the Reserve.</p><p>The limited geographic distribution of <italic><tp:taxon-name><tp:taxon-name-part taxon-name-part-type="genus" reg="Thesium">Thesium</tp:taxon-name-part><tp:taxon-name-part taxon-name-part-type="species" reg="nautimontanum">nautimontanum</tp:taxon-name-part></tp:taxon-name></italic> is, however, of concern. Using GeoCAT for the two populations, the extent of occurrence was 0.0 and the area of occupancy was estimated at 8.0 km<sup>2</sup> which translates to an IUCN Red List category of Critically Endangered, criteria B2 (<xref ref-type="bibr" rid="B8">IUCN 2014</xref>).</p><p>Further exploration of these regions should be conducted to determine whether additional populations exist. Even if more populations are encountered, most likely it will stay in the category of Critically Endangered because it is an endemic species restricted to the Matroosberg Mt.</p></tp:treatment-sec><tp:treatment-sec sec-type="material" id="SECID0EEAAE"><title>Additional specimens examined.</title><p>SOUTH AFRICA. Western Cape Province, Cape Winelands District, Matroosberg, southern slope, <named-content xmlns:xlink="http://www.w3.org/1999/xlink" content-type="dwc:verbatimCoordinates" xlink:type="simple"><named-content content-type="geo-json" specific-use="{&#34;type&#34;:&#34;Point&#34;,&#34;coordinates&#34;:[19.672072,-33.395411]}" id="NCID0ENAAE" xlink:type="simple">33°23'43.48"S, 19°40'19.46"E</named-content></named-content>, alt. 1920 m, 7 Dec 2007, <italic>E. Pienaar M1249</italic> (MA-877228, NBG).</p></tp:treatment-sec><tp:treatment-sec sec-type="Phylogenetic analyses" id="SECID0EUAAE"><title>Phylogenetic analyses.</title><p>The molecular phylogenetic analyses of the <abbrev xmlns:xlink="http://www.w3.org/1999/xlink" xlink:title="internal transcribed spacer" id="ABBRID0E1AAE" xlink:type="simple">ITS</abbrev> data using the three inference methods (<abbrev xmlns:xlink="http://www.w3.org/1999/xlink" xlink:title="maximum likelihood" id="ABBRID0E5AAE" xlink:type="simple">ML</abbrev>, <abbrev xmlns:xlink="http://www.w3.org/1999/xlink" xlink:title="maximum parsimony" id="ABBRID0ECBAE" xlink:type="simple">MP</abbrev> and <abbrev xmlns:xlink="http://www.w3.org/1999/xlink" xlink:title="Bayesian inference" id="ABBRID0EGBAE" xlink:type="simple">BI</abbrev>) produced results generally comparable to those reported in <xref ref-type="bibr" rid="B11">Nickrent and García (2015)</xref>, but in addition strongly supported <italic><tp:taxon-name><tp:taxon-name-part taxon-name-part-type="genus" reg="Thesium">Thesium</tp:taxon-name-part><tp:taxon-name-part taxon-name-part-type="species" reg="nautimontanum">nautimontanum</tp:taxon-name-part></tp:taxon-name></italic> as sister to the South African and Tropical African clades (Fig. <xref ref-type="fig" rid="F4">4</xref>).</p><fig id="F4" position="float" orientation="portrait"><label>Figure 4.</label><caption><p>Phylogram for <tp:taxon-name><tp:taxon-name-part taxon-name-part-type="family">Thesiaceae</tp:taxon-name-part></tp:taxon-name> that includes <italic><tp:taxon-name><tp:taxon-name-part taxon-name-part-type="genus" reg="Thesium">Thesium</tp:taxon-name-part><tp:taxon-name-part taxon-name-part-type="species" reg="nautimontanum">nautimontanum</tp:taxon-name-part></tp:taxon-name></italic> sp. nov. (bold). Values at the nodes indicate maximum likelihood bootstrap, maximum parsimony bootstrap and Bayesian posterior probabilities. The scale bar represents number of substitutions per site. Branch lengths are proportional to the amount of substitutional change, except for the branch connecting the outgroup to the ingroup (here shorted for graphical purposes). Group (clade) names are from <xref ref-type="bibr" rid="B11">Nickrent and García (2015)</xref>. The colour coding for the taxa indicates the general geographic distribution for the species as shown in the inset.</p></caption><graphic xmlns:xlink="http://www.w3.org/1999/xlink" xlink:href="phytokeys-109-041-g004.jpg" position="float" orientation="portrait" xlink:type="simple" id="oo_232325.jpg"/></fig></tp:treatment-sec><ref-list><ref id="B13"><mixed-citation xmlns:xlink="http://www.w3.org/1999/xlink" xlink:type="simple"><person-group><name name-style="western"><surname>Rebelo</surname><given-names>A</given-names></name><name name-style="western"><surname>Boucher</surname><given-names>C</given-names></name><name name-style="western"><surname>Helme</surname><given-names>N</given-names></name><name name-style="western"><surname>Mucina</surname><given-names>L</given-names></name><name name-style="western"><surname>Rutherford</surname><given-names>M</given-names></name><name name-style="western"><surname>Smit</surname><given-names>W</given-names></name><name name-style="western"><surname>Powrie</surname><given-names>L</given-names></name><name name-style="western"><surname>Ellis</surname><given-names>F</given-names></name><name name-style="western"><surname>Lambrechts</surname><given-names>J</given-names></name><name name-style="western"><surname>Scott</surname><given-names>L</given-names></name><name name-style="western"><surname>Radloff</surname><given-names>F</given-names></name><name name-style="western"><surname>Johnson</surname><given-names>S</given-names></name><name name-style="western"><surname>Richardson</surname><given-names>D</given-names></name><name name-style="western"><surname>Ward</surname><given-names>R</given-names></name><name name-style="western"><surname>Procheş</surname><given-names>S</given-names></name><name name-style="western"><surname>Oliver</surname><given-names>E</given-names></name><name name-style="western"><surname>Manning</surname><given-names>J</given-names></name><name name-style="western"><surname>Jürgens</surname><given-names>N</given-names></name><name name-style="western"><surname>McDonald</surname><given-names>D</given-names></name><name name-style="western"><surname>Janssen</surname><given-names>J</given-names></name><name name-style="western"><surname>Walton</surname><given-names>B</given-names></name><name name-style="western"><surname>Le Roux</surname><given-names>A</given-names></name><name name-style="western"><surname>Skowno</surname><given-names>A</given-names></name><name name-style="western"><surname>Todd</surname><given-names>S</given-names></name><name name-style="western"><surname>Hoare</surname><given-names>D</given-names></name></person-group> (<year>2006</year>) <article-title>Fynbos Biome.</article-title> In: <person-group><name name-style="western"><surname>Mucina</surname><given-names>L</given-names></name><name name-style="western"><surname>Rutherford</surname><given-names>M</given-names></name></person-group> (<role>Eds</role>) <issue-title>The Vegetation of South Africa, Lesotho and Swaziland.</issue-title><source>SANBI, Pretoria</source>, <fpage>52</fpage>–<lpage>219</lpage>.</mixed-citation></ref><ref id="B9"><mixed-citation xmlns:xlink="http://www.w3.org/1999/xlink" xlink:type="simple"><person-group><name name-style="western"><surname>Le Maitre</surname><given-names>D</given-names></name><name name-style="western"><surname>Midgley</surname><given-names>J</given-names></name></person-group> (<year>1992</year>) <article-title>Plant reproductive ecology.</article-title> In: <person-group><name name-style="western"><surname>Cowling</surname><given-names>R</given-names></name></person-group> (<role>Ed.</role>) <issue-title>The ecology of fynbos: Nutrients, fire, and diversity.</issue-title><source>Oxford University Press, Cape Town</source>, <fpage>135</fpage>–<lpage>174</lpage>.</mixed-citation></ref><ref id="B2"><mixed-citation xmlns:xlink="http://www.w3.org/1999/xlink" xlink:type="simple"><person-group><name name-style="western"><surname>Bond</surname><given-names>W</given-names></name><name name-style="western"><surname>van Wilgen</surname><given-names>B</given-names></name></person-group> (<year>1996</year>) <source>Fire and Plants.</source><publisher-name>Chapman &amp; Hall</publisher-name>, <publisher-loc>London</publisher-loc>, <size units="page">227 pp</size>. <ext-link xlink:type="simple" ext-link-type="doi" xlink:href="10.1007/978-94-009-1499-5">https://doi.org/10.1007/978-94-009-1499-5</ext-link></mixed-citation></ref><ref id="B8"><mixed-citation xmlns:xlink="http://www.w3.org/1999/xlink" xlink:type="simple"><institution xlink:type="simple">IUCN</institution> (<year>2014</year>) Guidelines for using the IUCN red list categories and criteria. <ext-link xlink:type="simple" ext-link-type="uri" xlink:href="http://cmsdocs.s3.amazonaws.com/RedListGuidelines.pdf">http://cmsdocs.s3.amazonaws.com/RedListGuidelines.pdf</ext-link></mixed-citation></ref><ref id="B11"><mixed-citation xmlns:xlink="http://www.w3.org/1999/xlink" xlink:type="simple"><person-group><name name-style="western"><surname>García</surname><given-names>MA</given-names></name></person-group> (<year>2015</year>) <article-title><italic><tp:taxon-name><tp:taxon-name-part taxon-name-part-type="genus">Lacomucinaea</tp:taxon-name-part></tp:taxon-name></italic>, a new monotypic genus in <tp:taxon-name><tp:taxon-name-part taxon-name-part-type="family">Thesiaceae</tp:taxon-name-part></tp:taxon-name> (<tp:taxon-name><tp:taxon-name-part taxon-name-part-type="order">Santalales</tp:taxon-name-part></tp:taxon-name>).</article-title><source>Phytotaxa</source><volume>224</volume>(<issue>2</issue>): <fpage>173</fpage>–<lpage>184</lpage>. <ext-link xlink:type="simple" ext-link-type="doi" xlink:href="10.11646/phytotaxa.224.2.4">https://doi.org/10.11646/phytotaxa.224.2.4</ext-link></mixed-citation></ref></ref-list></tp:taxon-treatment>
